# Supplementary material for: Possibility for reverse zoonotic transmission of SARS-CoV-2 to free-ranging wildlife: A case study of bats
Source: PLoS Pathog. 2020 Sep 3;16(9):e1008758. doi: 10.1371/journal.ppat.1008758 (PMC7470399; doi:10.1371/journal.ppat.1008758)
Supplement: S1 Table — The table lists bat species in which betacoronaviruses (β-CoVs) were detected, organized by viral subgenera and clade (for Sarbecorviruses), bat family, bat suborder, and general global region where the species of bat occurs. Reference to the published literature sources of information for each row are listed in the last column. Provided in comma-separated value (.csv) format at https://doi.org/10.5066/P9U461PJ. (XLSX) [file ppat.1008758.s001.xlsx]

## Sheet: Sheet1
β-CoV SUBGENERA	BAT SPECIES	BAT FAMILY	REGION	REFERENCE
Sarbecovirus	Rhinolophus affinis	Rhinolophidae	Asia	He B, Zhang Y, Xu L, Yang W, Yang F, Feng Y, et al. Identification of diverse alphacoronaviruses and genomic characterization of a novel severe acute respiratory syndrome-like coronavirus from bats in China. Journal of Virology. 2014;88(12):7070-82. doi: 10.1128/JVI.00631-14.
Clade 3	Rhinolophus ferrumequinum	Rhinolophidae	Eurasia	Anthony SJ, Johnson CK, Greig DJ, Kramer S, Che X, Wells H, et al. Global patterns in coronavirus diversity. Virus Evolution. 2017;3(1):vex012. doi: doi: 10.1093/ve/vex012.
	Rhinolophus hipposideros	Rhinolophidae	Eurasia	Rihtaric D, Hostnik P, Steyer A, Grom J, Toplak I. Identification of SARS-like coronaviruses in horseshoe bats (Rhinolophus hipposideros) in Slovenia. Arch Virol. 2010;155(4):507-14. doi: 10.1007/s00705-010-0612-5.
	Rhinolophus macrotis	Rhinolophidae	Asia	Tao Y, Tong S. Complete genome sequence of a severe acute respiratory syndrome-related coronavirus from Kenyan bats. Microbiology Resource Announcements. 2019;8:e00548-19. doi: https://doi.org/10.1128/MRA.00548-19.
	Rhinolophus monoceros	Rhinolophidae	Asia	Chen Y-N, Phuong VN, Chen HC, Chou C-H, Cheng H-C, Wu C-H. Detection of the severe acute respiratory syndrome-related coronavirus and alphacoronavirus in the bat population of Taiwan. Zoonoses and Public Health. 2016;63(8):608-15. doi: 10.1111/zph.12271.
	Rhinolophus pearsonii	Rhinolophidae	Asia	Tao Y, Tong S. Complete genome sequence of a severe acute respiratory syndrome-related coronavirus from Kenyan bats. Microbiology Resource Announcements. 2019;8:e00548-19. doi: https://doi.org/10.1128/MRA.00548-19.
	Rhinolophus sinicus	Rhinolophidae	Asia	Anthony SJ, Johnson CK, Greig DJ, Kramer S, Che X, Wells H, et al. Global patterns in coronavirus diversity. Virus Evolution. 2017;3(1):vex012. doi: doi: 10.1093/ve/vex012.
	Aselliscus stoliczkanus	Hipposideridae	Asia	Tao Y, Tong S. Complete genome sequence of a severe acute respiratory syndrome-related coronavirus from Kenyan bats. Microbiology Resource Announcements. 2019;8:e00548-19. doi: https://doi.org/10.1128/MRA.00548-19.
	Mops plicatus	Molossidae	Asia	Yang L, Wu Z, Ren X, Yang F, He G, Zhang JX, et al. Novel SARS-like betacoronaviruses in bats, China, 2011. Emerging Infectious Diseases. 2013;19(6):989-91. doi: DOI: http://dx.doi.org/10.3201/eid1906.121648.
Clade 2	Rhinolophus pusillus	Rhinolophidae	Asia	Tao Y, Tong S. Complete genome sequence of a severe acute respiratory syndrome-related coronavirus from Kenyan bats. Microbiology Resource Announcements. 2019;8:e00548-19. doi: https://doi.org/10.1128/MRA.00548-19.
	Rhinolophus rex	Rhinolophidae	Asia	Wong ACP, Li X, Lau SKP, Woo PCY. Global epidemiology of bat coronaviruses. Viruses. 2019;11(174). doi: doi:10.3390/v11020174.
Clade 1	Rhinolophus blasii	Rhinolophidae	Africa	Drexler JF, Gloza-Rausch F, Glende J, Corman VM, Muth D, Goettsche M, et al. Genomic characterization of severe acute respiratory syndrome-related coronavirus in European bats and classification of coronaviruses based on partial RNA-dependent RNA polymerase gene sequences. Journal of Virology. 2010;84(21):11336-49. doi: doi:10.1128/JVI.00650-10.
	Rhinolophus euryale	Rhinolophidae	Eurasia	Drexler JF, Gloza-Rausch F, Glende J, Corman VM, Muth D, Goettsche M, et al. Genomic characterization of severe acute respiratory syndrome-related coronavirus in European bats and classification of coronaviruses based on partial RNA-dependent RNA polymerase gene sequences. Journal of Virology. 2010;84(21):11336-49. doi: doi:10.1128/JVI.00650-10.; Kemenesi G, Kurucz K, Dallos B, Zana B, Földes F, …
	Rhinolophus mehelyi	Rhinolophidae	Eurasia	Drexler JF, Gloza-Rausch F, Glende J, Corman VM, Muth D, Goettsche M, et al. Genomic characterization of severe acute respiratory syndrome-related coronavirus in European bats and classification of coronaviruses based on partial RNA-dependent RNA polymerase gene sequences. Journal of Virology. 2010;84(21):11336-49. doi: doi:10.1128/JVI.00650-10.
	Rhinolophus sp. Kenya	Rhinolophidae	Africa	Tao Y, Tong S. Complete genome sequence of a severe acute respiratory syndrome-related coronavirus from Kenyan bats. Microbiology Resource Announcements. 2019;8:e00548-19. doi: https://doi.org/10.1128/MRA.00548-19.
	Nyctalus leisleri	Vespertilionidae	Europe	Drexler JF, Gloza-Rausch F, Glende J, Corman VM, Muth D, Goettsche M, et al. Genomic characterization of severe acute respiratory syndrome-related coronavirus in European bats and classification of coronaviruses based on partial RNA-dependent RNA polymerase gene sequences. Journal of Virology. 2010;84(21):11336-49. doi: doi:10.1128/JVI.00650-10.
	Plecotus auritus	Vespertilionidae	Europe	Lecis R, Mucedda M, Pidinchedda E, Pittau M, Alberti A. Molecular identification of Betacoronavirus in bats from Sardinia (Italy): first detection and phylogeny. Virus Genes. 2019;55(1):60-7. doi: 10.1007/s11262-018-1614-8.
	Tadarida teniotis	Molossidae	Eurasia	Lecis R, Mucedda M, Pidinchedda E, Pittau M, Alberti A. Molecular identification of Betacoronavirus in bats from Sardinia (Italy): first detection and phylogeny. Virus Genes. 2019;55(1):60-7. doi: 10.1007/s11262-018-1614-8.
Hibecovirus	Hipposideros armiger	Hipposideridae	Asia	Anthony SJ, Johnson CK, Greig DJ, Kramer S, Che X, Wells H, et al. Global patterns in coronavirus diversity. Virus Evolution. 2017;3(1):vex012. doi: doi: 10.1093/ve/vex012.
	Hipposideros caffer	Hipposideridae	Africa	Anthony SJ, Johnson CK, Greig DJ, Kramer S, Che X, Wells H, et al. Global patterns in coronavirus diversity. Virus Evolution. 2017;3(1):vex012. doi: doi: 10.1093/ve/vex012.
	Rhinolophus clivosus	Rhinolophidae	Africa	Anthony SJ, Johnson CK, Greig DJ, Kramer S, Che X, Wells H, et al. Global patterns in coronavirus diversity. Virus Evolution. 2017;3(1):vex012. doi: doi: 10.1093/ve/vex012.
	Macronycteris commersoni	Hipposideridae	Africa	Tao Y, Tong S. Complete genome sequence of a severe acute respiratory syndrome-related coronavirus from Kenyan bats. Microbiology Resource Announcements. 2019;8:e00548-19. doi: https://doi.org/10.1128/MRA.00548-19.
	Rhinolophus creaghi	Rhinolophidae	Asia	Anthony SJ, Johnson CK, Greig DJ, Kramer S, Che X, Wells H, et al. Global patterns in coronavirus diversity. Virus Evolution. 2017;3(1):vex012. doi: doi: 10.1093/ve/vex012.
	Hipposideros galeritus	Hipposideridae	Asia	Anthony SJ, Johnson CK, Greig DJ, Kramer S, Che X, Wells H, et al. Global patterns in coronavirus diversity. Virus Evolution. 2017;3(1):vex012. doi: doi: 10.1093/ve/vex012.
	Hipposideros larvatus	Hipposideridae	Asia	Anthony SJ, Johnson CK, Greig DJ, Kramer S, Che X, Wells H, et al. Global patterns in coronavirus diversity. Virus Evolution. 2017;3(1):vex012. doi: doi: 10.1093/ve/vex012.
	Hipposideros lekaguli	Hipposideridae	Asia	Anthony SJ, Johnson CK, Greig DJ, Kramer S, Che X, Wells H, et al. Global patterns in coronavirus diversity. Virus Evolution. 2017;3(1):vex012. doi: doi: 10.1093/ve/vex012.
	Hipposideros pratti	Hipposideridae	Asia	Tang XC, Zhang JX, Zhang SY, Wang P, Fan XH, Li LF, et al. Prevalance and genetic diversity of coronaviruses in bats from China. Journal of Virology. 2006;80(15):7481-90. doi: doi:10.1128/JVI.00697-06.
	Hipposideros ruber	Hipposideridae	Africa	Anthony SJ, Johnson CK, Greig DJ, Kramer S, Che X, Wells H, et al. Global patterns in coronavirus diversity. Virus Evolution. 2017;3(1):vex012. doi: doi: 10.1093/ve/vex012.
	Rhinonicteris aurantia	Rhinonycteridae	Australia	Smith A, de Jong CE, Meers J, Henning J, Wang L, Field H. Coronavirus infection and diversity in bats in the Australasian Region. EcoHealth. 2016;13:72-82. doi: DOI: 10.1007/s10393-016-1116-x.
Nobecovirus	Cynopterus brachyotis	Pteropodidae	Asia	Watanabe S, Masangkay JS, Nagata N, Morikawa S, Mizutani T, Fukushi S, et al. Bat coronaviruses and experimental infection of bats, the Philippines. Emerging Infectious Diseases. 2010;16(8):1217-23. doi: 10.3201/eid1608.100208.; Anthony et al. 2017
	Cynopterus horsfieldii	Pteropodidae	Asia	Anthony SJ, Johnson CK, Greig DJ, Kramer S, Che X, Wells H, et al. Global patterns in coronavirus diversity. Virus Evolution. 2017;3(1):vex012. doi: doi: 10.1093/ve/vex012.
	Cynopterus sphinx	Pteropodidae	Asia	Anthony SJ, Johnson CK, Greig DJ, Kramer S, Che X, Wells H, et al. Global patterns in coronavirus diversity. Virus Evolution. 2017;3(1):vex012. doi: doi: 10.1093/ve/vex012.
	Dobsonia moluccensis	Pteropodidae	Asia	Anindita PD, Sasaki M, Setiyono A, Handharyani E, Orba Y, Kobayashi S, et al. Detection of coronavirus genomes in Moluccan naked-backed fruit bats in Indonesia. Arch Virol. 2015;160(4):1113-8. doi: 10.1007/s00705-015-2342-1.
	Dyacopterus spadiceus	Pteropodidae	Asia	Anthony SJ, Johnson CK, Greig DJ, Kramer S, Che X, Wells H, et al. Global patterns in coronavirus diversity. Virus Evolution. 2017;3(1):vex012. doi: doi: 10.1093/ve/vex012.
	Megaerops kusnotoi	Pteropodidae	Asia	Xu L, Zhang F, Yang W, Jiang T, Lu G, He B, et al. Detection and characterization of diverse alpha- and betacoronaviruses from bats in China. Virol Sin. 2016;31(1):69-77. doi: 10.1007/s12250-016-3727-3.
	Megaerops niphanae	Pteropodidae	Asia	Anthony SJ, Johnson CK, Greig DJ, Kramer S, Che X, Wells H, et al. Global patterns in coronavirus diversity. Virus Evolution. 2017;3(1):vex012. doi: doi: 10.1093/ve/vex012.
	Eidolon dupreanum	Pteropodidae	Africa	Razanajatovo NH, Nomenjanahary LA, Wilkinson DA, Razafimanahaka JH, Goodman SM, Jenkins RK, et al. Detection of new genetic variants of betacoronaviruses in endemic frugivorous bats of Madagascar. Virology Journal. 2015;12:42. doi: 10.1186/s12985-015-0271-y.
	Eidolon helvum	Pteropodidae	Africa	Anthony SJ, Johnson CK, Greig DJ, Kramer S, Che X, Wells H, et al. Global patterns in coronavirus diversity. Virus Evolution. 2017;3(1):vex012. doi: doi: 10.1093/ve/vex012.
	Ptenochirus jagori	Pteropodidae	Asia	Watanabe S, Masangkay JS, Nagata N, Morikawa S, Mizutani T, Fukushi S, et al. Bat coronaviruses and experimental infection of bats, the Philippines. Emerging Infectious Diseases. 2010;16(8):1217-23. doi: 10.3201/eid1608.100208.
	Pteropus alecto	Pteropodidae	Asia	Smith A, de Jong CE, Meers J, Henning J, Wang L, Field H. Coronavirus infection and diversity in bats in the Australasian Region. EcoHealth. 2016;13:72-82. doi: DOI: 10.1007/s10393-016-1116-x.; Anthony SJ, Johnson CK, Greig DJ, Kramer S, Che X, Wells H, et al. Global patterns in coronavirus diversity. Virus Evolution. 2017;3(1):vex012. doi: doi: 10.1093/ve/vex012.
	Pteropus lylei	Pteropodidae	Asia	Wacharapluesadee S, Duengkae P, Chaiyes A, Kaewpom T, Rodpan A, Yingsakmongkon S, et al. Longitudinal study of age-specific pattern of coronavirus infection in Lyle's flying fox (Pteropus lylei) in Thailand. Virology Journal. 2018;15(1):38. doi: 10.1186/s12985-018-0950-6.
	Pteropus medius	Pteropodidae	Asia	Kudagammana HDWS, Thevanesam V, Chu DKW, Eriyagama NB, Peiris JSM, Noordeen F. Coronaviruses in guano from Pteropus medius bats in Peradeniya, Sri Lanka. Transboundary and Emerging Diseases. 2018;65(4):1122-4. doi: 10.1111/tbed.12851.
	Pteropus rufus	Pteropodidae	Africa	Razanajatovo NH, Nomenjanahary LA, Wilkinson DA, Razafimanahaka JH, Goodman SM, Jenkins RK, et al. Detection of new genetic variants of betacoronaviruses in endemic frugivorous bats of Madagascar. Virology Journal. 2015;12:42. doi: 10.1186/s12985-015-0271-y.
	Pteropus vampyrus	Pteropodidae	Asia	Anthony SJ, Johnson CK, Greig DJ, Kramer S, Che X, Wells H, et al. Global patterns in coronavirus diversity. Virus Evolution. 2017;3(1):vex012. doi: doi: 10.1093/ve/vex012.
	Epomophorus gambianus	Pteropodidae	Africa	Anthony SJ, Johnson CK, Greig DJ, Kramer S, Che X, Wells H, et al. Global patterns in coronavirus diversity. Virus Evolution. 2017;3(1):vex012. doi: doi: 10.1093/ve/vex012.
	Epomophorus labiatus	Pteropodidae	Africa	Nziza J, Goldstein T, Cranfield M, Webala P, Nsengimana O, Nyatanyi T, et al. Coronaviruses detected in bats in close contact with humans in Rwanda. EcoHealth. 2020;17(1):152-9. doi: 10.1007/s10393-019-01458-8.
	Epomops franqueti	Pteropodidae	Africa	Anthony SJ, Johnson CK, Greig DJ, Kramer S, Che X, Wells H, et al. Global patterns in coronavirus diversity. Virus Evolution. 2017;3(1):vex012. doi: doi: 10.1093/ve/vex012.
	Epomoporus pusillus	Pteropodidae	Africa	Anthony SJ, Johnson CK, Greig DJ, Kramer S, Che X, Wells H, et al. Global patterns in coronavirus diversity. Virus Evolution. 2017;3(1):vex012. doi: doi: 10.1093/ve/vex012.
	Eonycteris spelaea	Pteropodidae	Asia	Watanabe S, Masangkay JS, Nagata N, Morikawa S, Mizutani T, Fukushi S, et al. Bat coronaviruses and experimental infection of bats, the Philippines. Emerging Infectious Diseases. 2010;16(8):1217-23. doi: 10.3201/eid1608.100208.; Anthony SJ, Johnson CK, Greig DJ, Kramer S, Che X, Wells H, et al. Global patterns in coronavirus diversity. Virus Evolution. 2017;3(1):vex012. doi: doi: 10.1093/ve/vex01…
	Macroglossus sp.	Pteropodidae	Asia	Lacroix A, Duong V, Hul V, San S, Davun H, Omaliss K, et al. Genetic diversity of coronaviruses in bats in Lao PDR and Cambodia. Infection, Genetics and Evolution: Journal of Molecular Epidemiology and Evolutionary Genetics in Infectious Diseases. 2017;48:10-8. doi: 10.1016/j.meegid.2016.11.029.
	Myonycteris angolensis	Pteropodidae	Africa	Anthony SJ, Johnson CK, Greig DJ, Kramer S, Che X, Wells H, et al. Global patterns in coronavirus diversity. Virus Evolution. 2017;3(1):vex012. doi: doi: 10.1093/ve/vex012.
	Megaloglossus woermanni	Pteropodidae	Africa	Anthony SJ, Johnson CK, Greig DJ, Kramer S, Che X, Wells H, et al. Global patterns in coronavirus diversity. Virus Evolution. 2017;3(1):vex012. doi: doi: 10.1093/ve/vex012.
	Rousettus aegyptiacus	Pteropodidae	Africa	Anthony SJ, Johnson CK, Greig DJ, Kramer S, Che X, Wells H, et al. Global patterns in coronavirus diversity. Virus Evolution. 2017;3(1):vex012. doi: doi: 10.1093/ve/vex012.
	Rousettus amplexicaudatus	Pteropodidae	Asia	Watanabe S, Masangkay JS, Nagata N, Morikawa S, Mizutani T, Fukushi S, et al. Bat coronaviruses and experimental infection of bats, the Philippines. Emerging Infectious Diseases. 2010;16(8):1217-23. doi: 10.3201/eid1608.100208.; Anthony SJ, Johnson CK, Greig DJ, Kramer S, Che X, Wells H, et al. Global patterns in coronavirus diversity. Virus Evolution. 2017;3(1):vex012. doi: doi: 10.1093/ve/vex01…
	Rousettus leschenaultii	Pteropodidae	Asia	Anthony SJ, Johnson CK, Greig DJ, Kramer S, Che X, Wells H, et al. Global patterns in coronavirus diversity. Virus Evolution. 2017;3(1):vex012. doi: doi: 10.1093/ve/vex012.
	Hipposideros lekaguli	Hipposideridae	Asia	Anthony SJ, Johnson CK, Greig DJ, Kramer S, Che X, Wells H, et al. Global patterns in coronavirus diversity. Virus Evolution. 2017;3(1):vex012. doi: doi: 10.1093/ve/vex012.
	Triaenops persicus	Hipposideridae	Africa	Anthony SJ, Johnson CK, Greig DJ, Kramer S, Che X, Wells H, et al. Global patterns in coronavirus diversity. Virus Evolution. 2017;3(1):vex012. doi: doi: 10.1093/ve/vex012.
	Scotophilus dinganii	Vespertilionidae	Africa	Anthony SJ, Johnson CK, Greig DJ, Kramer S, Che X, Wells H, et al. Global patterns in coronavirus diversity. Virus Evolution. 2017;3(1):vex012. doi: doi: 10.1093/ve/vex012.
	Scotophilus heathii	Vespertilionidae	Asia	Wacharapluesadee S, Duengkae P, Rodpan A, Kaewpom T, Maneeorn P, Kanchanaska B, et al. Diversity of coronavirus in bats from eastern Thailand. Virology Journal. 2015;12(57):1-7. doi: DOI 10.1186/s12985-015-0289-1.
	Scotophilus kuhlii	Vespertilionidae	Asia	Wacharapluesadee S, Duengkae P, Rodpan A, Kaewpom T, Maneeorn P, Kanchanaska B, et al. Diversity of coronavirus in bats from eastern Thailand. Virology Journal. 2015;12(57):1-7. doi: DOI 10.1186/s12985-015-0289-1.
	Scotophilus leucogaster	Vespertilionidae	Africa	Anthony SJ, Johnson CK, Greig DJ, Kramer S, Che X, Wells H, et al. Global patterns in coronavirus diversity. Virus Evolution. 2017;3(1):vex012. doi: doi: 10.1093/ve/vex012.
	Mops condylurus	Molossidae	Africa	Anthony SJ, Johnson CK, Greig DJ, Kramer S, Che X, Wells H, et al. Global patterns in coronavirus diversity. Virus Evolution. 2017;3(1):vex012. doi: doi: 10.1093/ve/vex012.
Merbecovirus	Hipposideros armiger	Hipposideridae	Asia	Anthony SJ, Johnson CK, Greig DJ, Kramer S, Che X, Wells H, et al. Global patterns in coronavirus diversity. Virus Evolution. 2017;3(1):vex012. doi: doi: 10.1093/ve/vex012.
	Rhinopoma hardwickii	Rhinopomatidae	Africa/Asia	Memish ZA, Mishra N, Olival KJ, Fagbo SF, Kapoor V, Epstein JH, et al. Middle East respiratory syndrome coronavirus in bats, Saudi Arabia. Emerg Infectious Disease. 2013;19(11):DOI: 10.3201/eid1911.131172.
	Myotis daubentonii	Vespertilionidae	Eurasia	Xu L, Zhang F, Yang W, Jiang T, Lu G, He B, et al. Detection and characterization of diverse alpha- and betacoronaviruses from bats in China. Virol Sin. 2016;31(1):69-77. doi: 10.1007/s12250-016-3727-3.
	Myotis pilosus	Vespertilionidae	Asia	Anthony SJ, Johnson CK, Greig DJ, Kramer S, Che X, Wells H, et al. Global patterns in coronavirus diversity. Virus Evolution. 2017;3(1):vex012. doi: doi: 10.1093/ve/vex012.
	Eptesicus isabellinus	Vespertilionidae	Europe	Falcón A, Vázquez-Morón S, Casas I, Aznar C, Ruiz G, Pozo F, et al. Detection of alpha and betacoronaviruses in multiple Iberian bat species. Arch Virol. 2011;156(10):1883-90. doi: DOI 10.1007/s00705-011-1057-1.
	Eptesicus serotinus	Vespertilionidae	Eurasia	Lee S, Jo S-D, Son K, An I, Jeong J, Wang S-J, et al. Genetic characteristics of coronaviruses from Korean bats in 2016. Microb Ecol. 2018;75(1):174-82. doi: 10.1007/s00248-017-1033-8.
	Hypsugo savii	Vespertilionidae	Europe	Falcón A, Vázquez-Morón S, Casas I, Aznar C, Ruiz G, Pozo F, et al. Detection of alpha and betacoronaviruses in multiple Iberian bat species. Arch Virol. 2011;156(10):1883-90. doi: DOI 10.1007/s00705-011-1057-1.
	Laephotis capensis	Vespertilionidae	Africa	Ithete NL, Stoffberg S, Corman VM, Cottontail VM, Richards LR, Schoeman MC, et al. Close relative of human Middle East respiratory syndrome coronavirus in a bat, South Africa. Emerging Infectious Diseases. 2013;19(10):1697-9. doi: DOI: http://dx.doi.org/10.3201/eid1910.130946.
	Laephotis zuluensis	Vespertilionidae	Africa	Ithete NL, Stoffberg S, Corman VM, Cottontail VM, Richards LR, Schoeman MC, et al. Close relative of human Middle East respiratory syndrome coronavirus in a bat, South Africa. Emerging Infectious Diseases. 2013;19(10):1697-9. doi: DOI: http://dx.doi.org/10.3201/eid1910.130946.
	Pipistrellus abramus	Vespertilionidae	Asia	Lee S, Jo S-D, Son K, An I, Jeong J, Wang S-J, et al. Genetic characteristics of coronaviruses from Korean bats in 2016. Microb Ecol. 2018;75(1):174-82. doi: 10.1007/s00248-017-1033-8.
	Pipistrellus coromandra	Vespertilionidae	Asia	Anthony SJ, Johnson CK, Greig DJ, Kramer S, Che X, Wells H, et al. Global patterns in coronavirus diversity. Virus Evolution. 2017;3(1):vex012. doi: doi: 10.1093/ve/vex012.				ñ
	Pipistrellus hesperidus	Vespertilionidae	Africa	Anthony SJ, Johnson CK, Greig DJ, Kramer S, Che X, Wells H, et al. Global patterns in coronavirus diversity. Virus Evolution. 2017;3(1):vex012. doi: doi: 10.1093/ve/vex012.				í
	Pipistrellus kuhlii	Vespertilionidae	Eurasia	Moreno A, Lelli D, de Sabato L, Zaccaria G, Boni A, Sozzi E, et al. Detection and full genome characterization of two beta CoV viruses related to Middle East respiratory syndrome from bats in Italy. Virology Journal. 2017;14(1):239. doi: 10.1186/s12985-017-0907-1.
	Pipistrellus nathusii	Vespertilionidae	Europe	Annan A, Baldwin HJ, Corman VM, Nkrumah EE, Badu EK, Meyer B, et al. Human betacoronavirus 2c EMC/2012-related viruses in bats, Ghana and Europe. Emerging Infectious Diseases. 2013;19(3):456-9. doi: DOI: http://dx.doi.org/10.3201/eid1903.121503.
	Pipistrellus pipistrellus	Vespertilionidae	Asia	Anthony SJ, Johnson CK, Greig DJ, Kramer S, Che X, Wells H, et al. Global patterns in coronavirus diversity. Virus Evolution. 2017;3(1):vex012. doi: doi: 10.1093/ve/vex012.
	Pipistrellus pygmaeus	Vespertilionidae	Europe	Annan A, Baldwin HJ, Corman VM, Nkrumah EE, Badu EK, Meyer B, et al. Human betacoronavirus 2c EMC/2012-related viruses in bats, Ghana and Europe. Emerging Infectious Diseases. 2013;19(3):456-9. doi: DOI: http://dx.doi.org/10.3201/eid1903.121503.
	Plecotus auritus	Vespertilionidae	Europe	Rizzo F, Edenborough KM, Toffoli R, Culasso P, Zoppi S, Dondo A, et al. Coronavirus and paramyxovirus in bats from Northwest Italy. BMC veterinary research. 2017;13(1):396. doi: 10.1186/s12917-017-1307-x.
	Tylonycteris pachypus	Vespertilionidae	Asia	Anthony SJ, Johnson CK, Greig DJ, Kramer S, Che X, Wells H, et al. Global patterns in coronavirus diversity. Virus Evolution. 2017;3(1):vex012. doi: doi: 10.1093/ve/vex012.
	Ia io	Vespertilionidae	Asia	Anthony SJ, Johnson CK, Greig DJ, Kramer S, Che X, Wells H, et al. Global patterns in coronavirus diversity. Virus Evolution. 2017;3(1):vex012. doi: doi: 10.1093/ve/vex012.
	Vespertilio sinensis	Vespertilionidae	Asia	Anthony SJ, Johnson CK, Greig DJ, Kramer S, Che X, Wells H, et al. Global patterns in coronavirus diversity. Virus Evolution. 2017;3(1):vex012. doi: doi: 10.1093/ve/vex012.; Lee S, Jo S-D, Son K, An I, Jeong J, Wang S-J, et al. Genetic characteristics of coronaviruses from Korean bats in 2016. Microb Ecol. 2018;75(1):174-82. doi: 10.1007/s00248-017-1033-8.
	Eumops glaucinus	Molossidae	Latin America	Góes LGB, Campos ACA, de Carvalho C, Ambar G, Quieroz LH, Cruz-Neto AP, et al. Genetic diversity of bats coronaviruses in the Atlantic forest hotspot biome, Brazil. Infect, Genet Evol. 2016;4:510-3. doi: http://dx.doi.org/10.1016/j.meegid.2016.07.034.
	Nyctinomops laticaudatus	Molossidae	Latin America	Anthony SJ, Johnson CK, Greig DJ, Kramer S, Che X, Wells H, et al. Global patterns in coronavirus diversity. Virus Evolution. 2017;3(1):vex012. doi: doi: 10.1093/ve/vex012.
	Taphozous perforatus	Emballonuridae	Africa/Asia	Memish ZA, Mishra N, Olival KJ, Fagbo SF, Kapoor V, Epstein JH, et al. Middle East respiratory syndrome coronavirus in bats, Saudi Arabia. Emerg Infectious Disease. 2013;19(11):DOI: 10.3201/eid1911.131172.
	Nycteris gambiensis	Nycteridae	Africa	Annan A, Baldwin HJ, Corman VM, Nkrumah EE, Badu EK, Meyer B, et al. Human betacoronavirus 2c EMC/2012-related viruses in bats, Ghana and Europe. Emerging Infectious Diseases. 2013;19(3):456-9. doi: DOI: http://dx.doi.org/10.3201/eid1903.121503.
	Pteronotus davyi	Mormoopidae	Latin America	Góes LGB, Ruvalcaba SG, Campos AA, Queiroz LH, de Carvalho C, Jerez JA, et al. Novel bat coronaviruses, Brazil and Mexico. Emerging Infectious Diseases. 2013;19(10):1711-3. doi: DOI: http://dx.doi.org/10.3201/eid1910.130525.
	Pteronotus parnellii	Mormoopidae	Latin America	Anthony SJ, Johnson CK, Greig DJ, Kramer S, Che X, Wells H, et al. Global patterns in coronavirus diversity. Virus Evolution. 2017;3(1):vex012. doi: doi: 10.1093/ve/vex012.
	Pteronotus personatus	Mormoopidae	Latin America	Anthony SJ, Johnson CK, Greig DJ, Kramer S, Che X, Wells H, et al. Global patterns in coronavirus diversity. Virus Evolution. 2017;3(1):vex012. doi: doi: 10.1093/ve/vex012.
	Artibeus lituratus	Phyllostomidae	Latin America	Anthony SJ, Johnson CK, Greig DJ, Kramer S, Che X, Wells H, et al. Global patterns in coronavirus diversity. Virus Evolution. 2017;3(1):vex012. doi: doi: 10.1093/ve/vex012.
	Artibeus obscurus	Phyllostomidae	Latin America	Anthony SJ, Johnson CK, Greig DJ, Kramer S, Che X, Wells H, et al. Global patterns in coronavirus diversity. Virus Evolution. 2017;3(1):vex012. doi: doi: 10.1093/ve/vex012.
	Artibeus phaeotis	Phyllostomidae	Latin America	Anthony SJ, Johnson CK, Greig DJ, Kramer S, Che X, Wells H, et al. Global patterns in coronavirus diversity. Virus Evolution. 2017;3(1):vex012. doi: doi: 10.1093/ve/vex012.
	Carollia perspicillata	Phyllostomidae	Latin America	Corman VM, Rasche A, Diallo TD, Cottontail VM, Stöcker A, Souza BFdCD, et al. Highly diversified coronaviruses in neotropical bats. The Journal of General Virology. 2013;94(Pt 9):1984-94. doi: 10.1099/vir.0.054841-0.
Embecovirus	Myotis emarginatus	Vespertilionidae	Eurasia	Pauly M, Pir JB, Loesch C, Sausy A, Snoeck CJ, Hübschen JM, et al. Novel alphacoronaviruses and paramyxoviruses cocirculate with Type 1 and Severe Acute Respiratory System (SARS)-related betacoronaviruses in synanthropic bats of Luxembourg. Appl Environ Microbiol. 2017;83(18). doi: 10.1128/AEM.01326-17.
2. Anthony SJ, Gilardi K, Menachery VD, Goldstein T, Ssebide B, Mbabazi R, et al. Further evidence for bats as the evolutionary source of Middle East respiratory syndrome coronavirus. . mBio. 2017;8:e00373-17. doi: https://doi.org/10.1128/mBio.00373-17. 3. He B, Zhang Y, Xu L, Yang W, Yang F, Feng Y, et al. Identification of diverse alphacoronaviruses and genomic characterization of a novel sever…
